# Supplementary material for: Non-saturating quantum magnetization in Weyl semimetal TaAs
Source: Nat Commun. 2019 Mar 4;10:1028. doi: 10.1038/s41467-019-09012-4 (PMC6399290; doi:10.1038/s41467-019-09012-4)
Supplement: Supplementary file 3 — Source Data [file 41467_2019_9012_MOESM3_ESM.xlsx]

## Sheet: Sheet1
Angle/deg	10-5emu cm-3 Oe-1	y error bar
4.5	-0.0541	0.0033
12	-0.184	0.0049
19.5	-0.2817	0.0066
27	-0.375	0.0087
34.5	-0.473	0.011
42	-0.497	0.015
49.5	-0.46	0.0068
57	-0.408	0.018
64.5	-0.318	0.014
